# Supplementary material for: Maternal Folic Acid Supplementation during Pregnancy Prevents Hepatic Steatosis in Male Offspring of Rat Dams Fed High-Fat Diet, Which Is Associated with the Regulation of Gut Microbiota
Source: Nutrients. 2023 Nov 8;15(22):4726. doi: 10.3390/nu15224726 (PMC10675082; doi:10.3390/nu15224726)
Supplement: Supplementary file 1 [file nutrients-15-04726-s001.zip]

Archive with 1 entries (1 files):
- nutrients-2658352-supplementary.pdf
